# Supplementary material for: Genome-wide identification and characterization of DTX family genes highlighting their locations, functions, and regulatory factors in banana (Musa acuminata)
Source: PLoS One. 2024 Jun 6;19(6):e0303065. doi: 10.1371/journal.pone.0303065 (PMC11156367; doi:10.1371/journal.pone.0303065)
Supplement: S2 File — (XLSX) [file pone.0303065.s004.xlsx]

## Sheet: S2_File
GO.ID	Term	Annotated	Count	Expected	p-value	q-value	Aspect	ns
GO:0006855	drug transmembrane transport	51	37	0.13	1e-30	4.655e-28	P	Ma35DTX52, Ma13DTX28, Ma3DTX17, Ma36DTX54, Ma4DTX17, Ma30DTX44, Ma16DTX35, Ma14DTX33, Ma5DTX19, Ma21DTX40, Ma8DTX28, Ma37DTX55, Ma1DTX14, Ma27DTX42, Ma2DTX14, Ma15DTX33, Ma28DTX42, Ma25DTX41, Ma23DTX40, Ma6DTX19, Ma19DTX35D, Ma31DTX48, Ma34DTX49, Ma22DTX40, Ma11DTX28D, Ma32DTX48, Ma18DTX35, Ma10DTX28, Ma12DTX28, Ma7DTX22, Ma26DTX41, Ma9DTX28, Ma29DTX43, Ma24DTX40D, Ma20DTX35, Ma17DTX35, Ma33DTX48
GO:0015893	drug transport	53	37	0.14	1e-30	4.655e-28	P	Ma35DTX52, Ma13DTX28, Ma3DTX17, Ma36DTX54, Ma4DTX17, Ma30DTX44, Ma16DTX35, Ma14DTX33, Ma5DTX19, Ma21DTX40, Ma8DTX28, Ma37DTX55, Ma1DTX14, Ma27DTX42, Ma2DTX14, Ma15DTX33, Ma28DTX42, Ma25DTX41, Ma23DTX40, Ma6DTX19, Ma19DTX35D, Ma31DTX48, Ma34DTX49, Ma22DTX40, Ma11DTX28D, Ma32DTX48, Ma18DTX35, Ma10DTX28, Ma12DTX28, Ma7DTX22, Ma26DTX41, Ma9DTX28, Ma29DTX43, Ma24DTX40D, Ma20DTX35, Ma17DTX35, Ma33DTX48
GO:0042493	response to drug	53	37	0.14	1e-30	4.655e-28	P	Ma35DTX52, Ma13DTX28, Ma3DTX17, Ma36DTX54, Ma4DTX17, Ma30DTX44, Ma16DTX35, Ma14DTX33, Ma5DTX19, Ma21DTX40, Ma8DTX28, Ma37DTX55, Ma1DTX14, Ma27DTX42, Ma2DTX14, Ma15DTX33, Ma28DTX42, Ma25DTX41, Ma23DTX40, Ma6DTX19, Ma19DTX35D, Ma31DTX48, Ma34DTX49, Ma22DTX40, Ma11DTX28D, Ma32DTX48, Ma18DTX35, Ma10DTX28, Ma12DTX28, Ma7DTX22, Ma26DTX41, Ma9DTX28, Ma29DTX43, Ma24DTX40D, Ma20DTX35, Ma17DTX35, Ma33DTX48
GO:0055085	transmembrane transport	866	37	2.27	1e-30	4.655e-28	P	Ma35DTX52, Ma13DTX28, Ma3DTX17, Ma36DTX54, Ma4DTX17, Ma30DTX44, Ma16DTX35, Ma14DTX33, Ma5DTX19, Ma21DTX40, Ma8DTX28, Ma37DTX55, Ma1DTX14, Ma27DTX42, Ma2DTX14, Ma15DTX33, Ma28DTX42, Ma25DTX41, Ma23DTX40, Ma6DTX19, Ma19DTX35D, Ma31DTX48, Ma34DTX49, Ma22DTX40, Ma11DTX28D, Ma32DTX48, Ma18DTX35, Ma10DTX28, Ma12DTX28, Ma7DTX22, Ma26DTX41, Ma9DTX28, Ma29DTX43, Ma24DTX40D, Ma20DTX35, Ma17DTX35, Ma33DTX48
GO:0042221	response to chemical	1354	37	3.55	1e-30	4.655e-28	P	Ma35DTX52, Ma13DTX28, Ma3DTX17, Ma36DTX54, Ma4DTX17, Ma30DTX44, Ma16DTX35, Ma14DTX33, Ma5DTX19, Ma21DTX40, Ma8DTX28, Ma37DTX55, Ma1DTX14, Ma27DTX42, Ma2DTX14, Ma15DTX33, Ma28DTX42, Ma25DTX41, Ma23DTX40, Ma6DTX19, Ma19DTX35D, Ma31DTX48, Ma34DTX49, Ma22DTX40, Ma11DTX28D, Ma32DTX48, Ma18DTX35, Ma10DTX28, Ma12DTX28, Ma7DTX22, Ma26DTX41, Ma9DTX28, Ma29DTX43, Ma24DTX40D, Ma20DTX35, Ma17DTX35, Ma33DTX48
GO:0044765	single-organism transport	1535	37	4.03	1e-30	4.655e-28	P	Ma35DTX52, Ma13DTX28, Ma3DTX17, Ma36DTX54, Ma4DTX17, Ma30DTX44, Ma16DTX35, Ma14DTX33, Ma5DTX19, Ma21DTX40, Ma8DTX28, Ma37DTX55, Ma1DTX14, Ma27DTX42, Ma2DTX14, Ma15DTX33, Ma28DTX42, Ma25DTX41, Ma23DTX40, Ma6DTX19, Ma19DTX35D, Ma31DTX48, Ma34DTX49, Ma22DTX40, Ma11DTX28D, Ma32DTX48, Ma18DTX35, Ma10DTX28, Ma12DTX28, Ma7DTX22, Ma26DTX41, Ma9DTX28, Ma29DTX43, Ma24DTX40D, Ma20DTX35, Ma17DTX35, Ma33DTX48
GO:1902578	single-organism localization	1566	37	4.11	1e-30	4.655e-28	P	Ma35DTX52, Ma13DTX28, Ma3DTX17, Ma36DTX54, Ma4DTX17, Ma30DTX44, Ma16DTX35, Ma14DTX33, Ma5DTX19, Ma21DTX40, Ma8DTX28, Ma37DTX55, Ma1DTX14, Ma27DTX42, Ma2DTX14, Ma15DTX33, Ma28DTX42, Ma25DTX41, Ma23DTX40, Ma6DTX19, Ma19DTX35D, Ma31DTX48, Ma34DTX49, Ma22DTX40, Ma11DTX28D, Ma32DTX48, Ma18DTX35, Ma10DTX28, Ma12DTX28, Ma7DTX22, Ma26DTX41, Ma9DTX28, Ma29DTX43, Ma24DTX40D, Ma20DTX35, Ma17DTX35, Ma33DTX48
GO:0006810	transport	2044	37	5.36	1e-30	4.655e-28	P	Ma35DTX52, Ma13DTX28, Ma3DTX17, Ma36DTX54, Ma4DTX17, Ma30DTX44, Ma16DTX35, Ma14DTX33, Ma5DTX19, Ma21DTX40, Ma8DTX28, Ma37DTX55, Ma1DTX14, Ma27DTX42, Ma2DTX14, Ma15DTX33, Ma28DTX42, Ma25DTX41, Ma23DTX40, Ma6DTX19, Ma19DTX35D, Ma31DTX48, Ma34DTX49, Ma22DTX40, Ma11DTX28D, Ma32DTX48, Ma18DTX35, Ma10DTX28, Ma12DTX28, Ma7DTX22, Ma26DTX41, Ma9DTX28, Ma29DTX43, Ma24DTX40D, Ma20DTX35, Ma17DTX35, Ma33DTX48
GO:0051234	establishment of localization	2064	37	5.42	1e-30	4.655e-28	P	Ma35DTX52, Ma13DTX28, Ma3DTX17, Ma36DTX54, Ma4DTX17, Ma30DTX44, Ma16DTX35, Ma14DTX33, Ma5DTX19, Ma21DTX40, Ma8DTX28, Ma37DTX55, Ma1DTX14, Ma27DTX42, Ma2DTX14, Ma15DTX33, Ma28DTX42, Ma25DTX41, Ma23DTX40, Ma6DTX19, Ma19DTX35D, Ma31DTX48, Ma34DTX49, Ma22DTX40, Ma11DTX28D, Ma32DTX48, Ma18DTX35, Ma10DTX28, Ma12DTX28, Ma7DTX22, Ma26DTX41, Ma9DTX28, Ma29DTX43, Ma24DTX40D, Ma20DTX35, Ma17DTX35, Ma33DTX48
GO:0051179	localization	2115	37	5.55	1e-30	4.655e-28	P	Ma35DTX52, Ma13DTX28, Ma3DTX17, Ma36DTX54, Ma4DTX17, Ma30DTX44, Ma16DTX35, Ma14DTX33, Ma5DTX19, Ma21DTX40, Ma8DTX28, Ma37DTX55, Ma1DTX14, Ma27DTX42, Ma2DTX14, Ma15DTX33, Ma28DTX42, Ma25DTX41, Ma23DTX40, Ma6DTX19, Ma19DTX35D, Ma31DTX48, Ma34DTX49, Ma22DTX40, Ma11DTX28D, Ma32DTX48, Ma18DTX35, Ma10DTX28, Ma12DTX28, Ma7DTX22, Ma26DTX41, Ma9DTX28, Ma29DTX43, Ma24DTX40D, Ma20DTX35, Ma17DTX35, Ma33DTX48
GO:0050896	response to stimulus	3090	37	8.11	3.4e-25	1.439e-22	P	Ma35DTX52, Ma13DTX28, Ma3DTX17, Ma36DTX54, Ma4DTX17, Ma30DTX44, Ma16DTX35, Ma14DTX33, Ma5DTX19, Ma21DTX40, Ma8DTX28, Ma37DTX55, Ma1DTX14, Ma27DTX42, Ma2DTX14, Ma15DTX33, Ma28DTX42, Ma25DTX41, Ma23DTX40, Ma6DTX19, Ma19DTX35D, Ma31DTX48, Ma34DTX49, Ma22DTX40, Ma11DTX28D, Ma32DTX48, Ma18DTX35, Ma10DTX28, Ma12DTX28, Ma7DTX22, Ma26DTX41, Ma9DTX28, Ma29DTX43, Ma24DTX40D, Ma20DTX35, Ma17DTX35, Ma33DTX48
GO:0044763	single-organism cellular process	4871	37	12.78	7.6e-18	2.948e-15	P	Ma35DTX52, Ma13DTX28, Ma3DTX17, Ma36DTX54, Ma4DTX17, Ma30DTX44, Ma16DTX35, Ma14DTX33, Ma5DTX19, Ma21DTX40, Ma8DTX28, Ma37DTX55, Ma1DTX14, Ma27DTX42, Ma2DTX14, Ma15DTX33, Ma28DTX42, Ma25DTX41, Ma23DTX40, Ma6DTX19, Ma19DTX35D, Ma31DTX48, Ma34DTX49, Ma22DTX40, Ma11DTX28D, Ma32DTX48, Ma18DTX35, Ma10DTX28, Ma12DTX28, Ma7DTX22, Ma26DTX41, Ma9DTX28, Ma29DTX43, Ma24DTX40D, Ma20DTX35, Ma17DTX35, Ma33DTX48
GO:0044699	single-organism process	7195	37	18.88	1.5e-11	5.371e-09	P	Ma35DTX52, Ma13DTX28, Ma3DTX17, Ma36DTX54, Ma4DTX17, Ma30DTX44, Ma16DTX35, Ma14DTX33, Ma5DTX19, Ma21DTX40, Ma8DTX28, Ma37DTX55, Ma1DTX14, Ma27DTX42, Ma2DTX14, Ma15DTX33, Ma28DTX42, Ma25DTX41, Ma23DTX40, Ma6DTX19, Ma19DTX35D, Ma31DTX48, Ma34DTX49, Ma22DTX40, Ma11DTX28D, Ma32DTX48, Ma18DTX35, Ma10DTX28, Ma12DTX28, Ma7DTX22, Ma26DTX41, Ma9DTX28, Ma29DTX43, Ma24DTX40D, Ma20DTX35, Ma17DTX35, Ma33DTX48
GO:0009987	cellular process	9939	37	26.08	2.4e-06	0.000798	P	Ma35DTX52, Ma13DTX28, Ma3DTX17, Ma36DTX54, Ma4DTX17, Ma30DTX44, Ma16DTX35, Ma14DTX33, Ma5DTX19, Ma21DTX40, Ma8DTX28, Ma37DTX55, Ma1DTX14, Ma27DTX42, Ma2DTX14, Ma15DTX33, Ma28DTX42, Ma25DTX41, Ma23DTX40, Ma6DTX19, Ma19DTX35D, Ma31DTX48, Ma34DTX49, Ma22DTX40, Ma11DTX28D, Ma32DTX48, Ma18DTX35, Ma10DTX28, Ma12DTX28, Ma7DTX22, Ma26DTX41, Ma9DTX28, Ma29DTX43, Ma24DTX40D, Ma20DTX35, Ma17DTX35, Ma33DTX48
GO:0015746	citrate transport	2	2	0.01	6.7e-06	0.002079	P	Ma27DTX42, Ma28DTX42
GO:0006842	tricarboxylic acid transport	3	2	0.01	2e-05	0.005819	P	Ma27DTX42, Ma28DTX42
GO:0010044	response to aluminum ion	8	2	0.02	0.00019	0.05203	P	Ma27DTX42, Ma28DTX42
GO:0009624	response to nematode	42	2	0.11	0.0054	1	P	Ma4DTX17, Ma32DTX48
GO:0016020	membrane	3796	37	15.31	5.9e-15	3.894e-12	C	Ma35DTX52, Ma13DTX28, Ma3DTX17, Ma36DTX54, Ma4DTX17, Ma30DTX44, Ma16DTX35, Ma14DTX33, Ma5DTX19, Ma21DTX40, Ma8DTX28, Ma37DTX55, Ma1DTX14, Ma27DTX42, Ma2DTX14, Ma15DTX33, Ma28DTX42, Ma25DTX41, Ma23DTX40, Ma6DTX19, Ma19DTX35D, Ma31DTX48, Ma34DTX49, Ma22DTX40, Ma11DTX28D, Ma32DTX48, Ma18DTX35, Ma10DTX28, Ma12DTX28, Ma7DTX22, Ma26DTX41, Ma9DTX28, Ma29DTX43, Ma24DTX40D, Ma20DTX35, Ma17DTX35, Ma33DTX48
GO:0015238	drug transmembrane transporter activity	53	37	0.1	1e-30	3.241e-28	F	Ma35DTX52, Ma13DTX28, Ma3DTX17, Ma36DTX54, Ma4DTX17, Ma30DTX44, Ma16DTX35, Ma14DTX33, Ma5DTX19, Ma21DTX40, Ma8DTX28, Ma37DTX55, Ma1DTX14, Ma27DTX42, Ma2DTX14, Ma15DTX33, Ma28DTX42, Ma25DTX41, Ma23DTX40, Ma6DTX19, Ma19DTX35D, Ma31DTX48, Ma34DTX49, Ma22DTX40, Ma11DTX28D, Ma32DTX48, Ma18DTX35, Ma10DTX28, Ma12DTX28, Ma7DTX22, Ma26DTX41, Ma9DTX28, Ma29DTX43, Ma24DTX40D, Ma20DTX35, Ma17DTX35, Ma33DTX48
GO:0090484	drug transporter activity	55	37	0.11	1e-30	3.241e-28	F	Ma35DTX52, Ma13DTX28, Ma3DTX17, Ma36DTX54, Ma4DTX17, Ma30DTX44, Ma16DTX35, Ma14DTX33, Ma5DTX19, Ma21DTX40, Ma8DTX28, Ma37DTX55, Ma1DTX14, Ma27DTX42, Ma2DTX14, Ma15DTX33, Ma28DTX42, Ma25DTX41, Ma23DTX40, Ma6DTX19, Ma19DTX35D, Ma31DTX48, Ma34DTX49, Ma22DTX40, Ma11DTX28D, Ma32DTX48, Ma18DTX35, Ma10DTX28, Ma12DTX28, Ma7DTX22, Ma26DTX41, Ma9DTX28, Ma29DTX43, Ma24DTX40D, Ma20DTX35, Ma17DTX35, Ma33DTX48
GO:0015297	antiporter activity	112	37	0.22	1e-30	3.241e-28	F	Ma35DTX52, Ma13DTX28, Ma3DTX17, Ma36DTX54, Ma4DTX17, Ma30DTX44, Ma16DTX35, Ma14DTX33, Ma5DTX19, Ma21DTX40, Ma8DTX28, Ma37DTX55, Ma1DTX14, Ma27DTX42, Ma2DTX14, Ma15DTX33, Ma28DTX42, Ma25DTX41, Ma23DTX40, Ma6DTX19, Ma19DTX35D, Ma31DTX48, Ma34DTX49, Ma22DTX40, Ma11DTX28D, Ma32DTX48, Ma18DTX35, Ma10DTX28, Ma12DTX28, Ma7DTX22, Ma26DTX41, Ma9DTX28, Ma29DTX43, Ma24DTX40D, Ma20DTX35, Ma17DTX35, Ma33DTX48
GO:0015291	secondary active transmembrane transporter activity	169	37	0.33	1e-30	3.241e-28	F	Ma35DTX52, Ma13DTX28, Ma3DTX17, Ma36DTX54, Ma4DTX17, Ma30DTX44, Ma16DTX35, Ma14DTX33, Ma5DTX19, Ma21DTX40, Ma8DTX28, Ma37DTX55, Ma1DTX14, Ma27DTX42, Ma2DTX14, Ma15DTX33, Ma28DTX42, Ma25DTX41, Ma23DTX40, Ma6DTX19, Ma19DTX35D, Ma31DTX48, Ma34DTX49, Ma22DTX40, Ma11DTX28D, Ma32DTX48, Ma18DTX35, Ma10DTX28, Ma12DTX28, Ma7DTX22, Ma26DTX41, Ma9DTX28, Ma29DTX43, Ma24DTX40D, Ma20DTX35, Ma17DTX35, Ma33DTX48
GO:0022804	active transmembrane transporter activity	315	37	0.61	1e-30	3.241e-28	F	Ma35DTX52, Ma13DTX28, Ma3DTX17, Ma36DTX54, Ma4DTX17, Ma30DTX44, Ma16DTX35, Ma14DTX33, Ma5DTX19, Ma21DTX40, Ma8DTX28, Ma37DTX55, Ma1DTX14, Ma27DTX42, Ma2DTX14, Ma15DTX33, Ma28DTX42, Ma25DTX41, Ma23DTX40, Ma6DTX19, Ma19DTX35D, Ma31DTX48, Ma34DTX49, Ma22DTX40, Ma11DTX28D, Ma32DTX48, Ma18DTX35, Ma10DTX28, Ma12DTX28, Ma7DTX22, Ma26DTX41, Ma9DTX28, Ma29DTX43, Ma24DTX40D, Ma20DTX35, Ma17DTX35, Ma33DTX48
GO:0022857	transmembrane transporter activity	799	37	1.55	1e-30	3.241e-28	F	Ma35DTX52, Ma13DTX28, Ma3DTX17, Ma36DTX54, Ma4DTX17, Ma30DTX44, Ma16DTX35, Ma14DTX33, Ma5DTX19, Ma21DTX40, Ma8DTX28, Ma37DTX55, Ma1DTX14, Ma27DTX42, Ma2DTX14, Ma15DTX33, Ma28DTX42, Ma25DTX41, Ma23DTX40, Ma6DTX19, Ma19DTX35D, Ma31DTX48, Ma34DTX49, Ma22DTX40, Ma11DTX28D, Ma32DTX48, Ma18DTX35, Ma10DTX28, Ma12DTX28, Ma7DTX22, Ma26DTX41, Ma9DTX28, Ma29DTX43, Ma24DTX40D, Ma20DTX35, Ma17DTX35, Ma33DTX48
GO:0005215	transporter activity	1061	37	2.05	1e-30	3.241e-28	F	Ma35DTX52, Ma13DTX28, Ma3DTX17, Ma36DTX54, Ma4DTX17, Ma30DTX44, Ma16DTX35, Ma14DTX33, Ma5DTX19, Ma21DTX40, Ma8DTX28, Ma37DTX55, Ma1DTX14, Ma27DTX42, Ma2DTX14, Ma15DTX33, Ma28DTX42, Ma25DTX41, Ma23DTX40, Ma6DTX19, Ma19DTX35D, Ma31DTX48, Ma34DTX49, Ma22DTX40, Ma11DTX28D, Ma32DTX48, Ma18DTX35, Ma10DTX28, Ma12DTX28, Ma7DTX22, Ma26DTX41, Ma9DTX28, Ma29DTX43, Ma24DTX40D, Ma20DTX35, Ma17DTX35, Ma33DTX48
GO:0015137	citrate transmembrane transporter activity	2	2	0	3.6e-06	0.001021	F	Ma27DTX42, Ma28DTX42
GO:0015142	tricarboxylic acid transmembrane transporter activity	3	2	0.01	1.1e-05	0.002773	F	Ma27DTX42, Ma28DTX42
GO:0005342	organic acid transmembrane transporter activity	48	2	0.09	0.0039	0.8045	F	Ma27DTX42, Ma28DTX42
GO:0046943	carboxylic acid transmembrane transporter activity	48	2	0.09	0.0039	0.8045	F	Ma27DTX42, Ma28DTX42
GO:0008514	organic anion transmembrane transporter activity	68	2	0.13	0.0077	1	F	Ma27DTX42, Ma28DTX42
