# Supplementary material for: Genome-wide identification and characterization of DTX family genes highlighting their locations, functions, and regulatory factors in banana (Musa acuminata)
Source: PLoS One. 2024 Jun 6;19(6):e0303065. doi: 10.1371/journal.pone.0303065 (PMC11156367; doi:10.1371/journal.pone.0303065)
Supplement: S3 File — (XLSX) [file pone.0303065.s005.xlsx]

## Sheet: S3_File
TF	Target	TF_Family	Matrix_id	Method	Datasource_ID
GSMUA_Achr5G18390_001	Ma8TX28	bHLH	MP00081	ChIP-seq	Transfer from AT1G09530
GSMUA_Achr5G18390_001	Ma6TX19	bHLH	MP00081	ChIP-seq	Transfer from AT1G09530
GSMUA_Achr5G18390_001	Ma18TX35	bHLH	MP00081	ChIP-seq	Transfer from AT1G09530
GSMUA_Achr10G03980_001	Ma35TX52	C2H2	MP00608	ChIP-seq	Transfer from AT3G48430
GSMUA_Achr10G03980_001	Ma21TX40	C2H2	MP00608	ChIP-seq	Transfer from AT3G48430
GSMUA_Achr6G18840_001	Ma1TX14	C2H2	MP00196	ampDAP	Transfer from AT1G34370
GSMUA_Achr4G11810_001	Ma2TX14	C2H2	MP00256	DAP	Transfer from AT2G02080
GSMUA_Achr6G18840_001	Ma28TX42	C2H2	MP00196	ampDAP	Transfer from AT1G34370
GSMUA_Achr4G11810_001	Ma6TX19	C2H2	MP00256	DAP	Transfer from AT2G02080
GSMUA_Achr11G21920_001	Ma32TX48	C2H2	MP00487	DAP	Transfer from AT5G04390
GSMUA_Achr10G03980_001	Ma10TX28	C2H2	MP00608	ChIP-seq	Transfer from AT3G48430
GSMUA_Achr4G11810_001	Ma10TX28	C2H2	MP00256	DAP	Transfer from AT2G02080
GSMUA_Achr11G21920_001	Ma7TX22	C2H2	MP00487	DAP	Transfer from AT5G04390
GSMUA_Achr10G03980_001	Ma33TX48	C2H2	MP00608	ChIP-seq	Transfer from AT3G48430
GSMUA_Achr9G06330_001	Ma16TX35	CPP	MP00045	PBM	Transfer from AT4G29000
GSMUA_Achr9G06330_001	Ma14TX33	CPP	MP00045	PBM	Transfer from AT4G29000
GSMUA_Achr2G20760_001	Ma35TX52	ERF	MP00227	DAP	Transfer from AT1G71450
GSMUA_Achr6G32030_001	Ma35TX52	ERF	MP00456	DAP	Transfer from AT4G27950
GSMUA_Achr9G05260_001	Ma35TX52	ERF	MP00456	DAP	Transfer from AT4G27950
GSMUA_Achr2G20760_001	Ma13TX28	ERF	MP00227	DAP	Transfer from AT1G71450
GSMUA_Achr6G32030_001	Ma13TX28	ERF	MP00456	DAP	Transfer from AT4G27950
GSMUA_Achr9G05260_001	Ma13TX28	ERF	MP00456	DAP	Transfer from AT4G27950
GSMUA_Achr6G32030_001	Ma3TX17	ERF	MP00456	DAP	Transfer from AT4G27950
GSMUA_Achr9G05260_001	Ma3TX17	ERF	MP00456	DAP	Transfer from AT4G27950
GSMUA_Achr2G20760_001	Ma36TX54	ERF	MP00227	DAP	Transfer from AT1G71450
GSMUA_Achr6G32030_001	Ma36TX54	ERF	MP00456	DAP	Transfer from AT4G27950
GSMUA_Achr9G05260_001	Ma36TX54	ERF	MP00456	DAP	Transfer from AT4G27950
GSMUA_Achr2G20760_001	Ma5TX19	ERF	MP00227	DAP	Transfer from AT1G71450
GSMUA_Achr2G20760_001	Ma21TX40	ERF	MP00227	DAP	Transfer from AT1G71450
GSMUA_Achr6G32030_001	Ma21TX40	ERF	MP00456	DAP	Transfer from AT4G27950
GSMUA_Achr9G05260_001	Ma21TX40	ERF	MP00456	DAP	Transfer from AT4G27950
GSMUA_Achr2G20760_001	Ma1TX14	ERF	MP00227	DAP	Transfer from AT1G71450
GSMUA_Achr6G32030_001	Ma1TX14	ERF	MP00456	DAP	Transfer from AT4G27950
GSMUA_Achr9G05260_001	Ma1TX14	ERF	MP00456	DAP	Transfer from AT4G27950
GSMUA_Achr2G20760_001	Ma2TX14	ERF	MP00227	DAP	Transfer from AT1G71450
GSMUA_Achr2G20760_001	Ma25TX41	ERF	MP00227	DAP	Transfer from AT1G71450
GSMUA_Achr2G20760_001	Ma34TX49	ERF	MP00227	DAP	Transfer from AT1G71450
GSMUA_Achr2G20760_001	Ma18TX35	ERF	MP00227	DAP	Transfer from AT1G71450
GSMUA_Achr6G32030_001	Ma18TX35	ERF	MP00456	DAP	Transfer from AT4G27950
GSMUA_Achr9G05260_001	Ma18TX35	ERF	MP00456	DAP	Transfer from AT4G27950
GSMUA_Achr2G20760_001	Ma10TX28	ERF	MP00227	DAP	Transfer from AT1G71450
GSMUA_Achr6G32030_001	Ma10TX28	ERF	MP00456	DAP	Transfer from AT4G27950
GSMUA_Achr9G05260_001	Ma10TX28	ERF	MP00456	DAP	Transfer from AT4G27950
GSMUA_Achr6G32030_001	Ma7TX22	ERF	MP00456	DAP	Transfer from AT4G27950
GSMUA_Achr9G05260_001	Ma7TX22	ERF	MP00456	DAP	Transfer from AT4G27950
GSMUA_Achr2G20760_001	Ma26TX41	ERF	MP00227	DAP	Transfer from AT1G71450
GSMUA_Achr6G32030_001	Ma26TX41	ERF	MP00456	DAP	Transfer from AT4G27950
GSMUA_Achr9G05260_001	Ma26TX41	ERF	MP00456	DAP	Transfer from AT4G27950
GSMUA_Achr6G32030_001	Ma24TX40	ERF	MP00456	DAP	Transfer from AT4G27950
GSMUA_Achr9G05260_001	Ma24TX40	ERF	MP00456	DAP	Transfer from AT4G27950
GSMUA_Achr2G20760_001	Ma17TX35	ERF	MP00227	DAP	Transfer from AT1G71450
GSMUA_Achr6G32030_001	Ma17TX35	ERF	MP00456	DAP	Transfer from AT4G27950
GSMUA_Achr9G05260_001	Ma17TX35	ERF	MP00456	DAP	Transfer from AT4G27950
GSMUA_Achr6G32030_001	Ma33TX48	ERF	MP00456	DAP	Transfer from AT4G27950
GSMUA_Achr9G05260_001	Ma33TX48	ERF	MP00456	DAP	Transfer from AT4G27950
GSMUA_Achr2G10040_001	Ma14TX33	HD-ZIP	MP00550	DAP	Transfer from AT5G47370
GSMUA_Achr8G26480_001	Ma14TX33	HD-ZIP	MP00477	DAP	Transfer from AT4G37790
GSMUA_Achr2G10040_001	Ma29TX43	HD-ZIP	MP00550	DAP	Transfer from AT5G47370
GSMUA_Achr8G26480_001	Ma29TX43	HD-ZIP	MP00477	DAP	Transfer from AT4G37790
GSMUA_Achr2G10040_001	Ma20TX35	HD-ZIP	MP00550	DAP	Transfer from AT5G47370
GSMUA_Achr8G26480_001	Ma20TX35	HD-ZIP	MP00477	DAP	Transfer from AT4G37790
GSMUA_Achr8G03510_001	Ma37TX55	MYB	MP00350	DAP	Transfer from AT3G12720
GSMUA_Achr10G29970_001	Ma19TX35	MYB	MP00513	DAP	Transfer from AT5G16600
GSMUA_Achr11G04090_001	Ma19TX35	MYB	MP00114	ampDAP	Transfer from AT3G61250
GSMUA_Achr8G03510_001	Ma19TX35	MYB	MP00350	DAP	Transfer from AT3G12720
GSMUA_Achr10G29970_001	Ma26TX41	MYB	MP00513	DAP	Transfer from AT5G16600
GSMUA_Achr11G04090_001	Ma26TX41	MYB	MP00114	ampDAP	Transfer from AT3G61250
GSMUA_Achr7G05010_001	Ma13TX28	SBP	MP00090	SELEX	Transfer from AT1G02065
GSMUA_Achr7G05010_001	Ma16TX35	SBP	MP00090	SELEX	Transfer from AT1G02065
GSMUA_Achr7G27540_001	Ma35TX52	TALE	MP00675	ChIP-seq	Transfer from GRMZM2G017087
GSMUA_Achr7G27540_001	Ma13TX28	TALE	MP00675	ChIP-seq	Transfer from GRMZM2G017087
GSMUA_Achr7G27540_001	Ma36TX54	TALE	MP00675	ChIP-seq	Transfer from GRMZM2G017087
GSMUA_Achr7G27540_001	Ma4TX17	TALE	MP00675	ChIP-seq	Transfer from GRMZM2G017087
GSMUA_Achr7G27540_001	Ma30TX44	TALE	MP00675	ChIP-seq	Transfer from GRMZM2G017087
GSMUA_Achr7G27540_001	Ma14TX33	TALE	MP00675	ChIP-seq	Transfer from GRMZM2G017087
GSMUA_Achr7G27540_001	Ma21TX40	TALE	MP00675	ChIP-seq	Transfer from GRMZM2G017087
GSMUA_Achr7G27540_001	Ma37TX55	TALE	MP00675	ChIP-seq	Transfer from GRMZM2G017087
GSMUA_Achr7G27540_001	Ma1TX14	TALE	MP00675	ChIP-seq	Transfer from GRMZM2G017087
GSMUA_Achr7G27540_001	Ma27TX42	TALE	MP00675	ChIP-seq	Transfer from GRMZM2G017087
GSMUA_Achr7G27540_001	Ma2TX14	TALE	MP00675	ChIP-seq	Transfer from GRMZM2G017087
GSMUA_Achr7G27540_001	Ma15TX33	TALE	MP00675	ChIP-seq	Transfer from GRMZM2G017087
GSMUA_Achr7G27540_001	Ma19TX35	TALE	MP00675	ChIP-seq	Transfer from GRMZM2G017087
GSMUA_Achr7G27540_001	Ma34TX49	TALE	MP00675	ChIP-seq	Transfer from GRMZM2G017087
GSMUA_Achr7G27540_001	Ma22TX40	TALE	MP00675	ChIP-seq	Transfer from GRMZM2G017087
GSMUA_Achr7G27540_001	Ma32TX48	TALE	MP00675	ChIP-seq	Transfer from GRMZM2G017087
GSMUA_Achr7G27540_001	Ma18TX35	TALE	MP00675	ChIP-seq	Transfer from GRMZM2G017087
GSMUA_Achr7G27540_001	Ma10TX28	TALE	MP00675	ChIP-seq	Transfer from GRMZM2G017087
GSMUA_Achr7G27540_001	Ma12TX28	TALE	MP00675	ChIP-seq	Transfer from GRMZM2G017087
GSMUA_Achr7G27540_001	Ma17TX35	TALE	MP00675	ChIP-seq	Transfer from GRMZM2G017087
GSMUA_Achr7G05200_001	Ma21TX40	WRKY	MP00068	PBM	Transfer from AT2G25000
GSMUA_Achr7G05200_001	Ma31TX48	WRKY	MP00068	PBM	Transfer from AT2G25000
GSMUA_Achr7G05200_001	Ma10TX28	WRKY	MP00068	PBM	Transfer from AT2G25000
