# Supplementary material for: Genome-wide identification and characterization of DTX family genes highlighting their locations, functions, and regulatory factors in banana (Musa acuminata)
Source: PLoS One. 2024 Jun 6;19(6):e0303065. doi: 10.1371/journal.pone.0303065 (PMC11156367; doi:10.1371/journal.pone.0303065)
Supplement: S4 File — (XLSX) [file pone.0303065.s006.xlsx]

## Sheet: S4_File
miRNA_Acc.	Target_Acc.
Mac-miR171k	Ma6DTX19
Mac-miR171l	Ma6DTX19
Mac-miRN2010	Ma35DTX52
Mac-miR396u	Ma8DTX28
Mac-miR396u	Ma13DTX28
Mac-miR160b	Ma19DTX35
Mac-miR160d	Ma19DTX35
Mac-miR160e	Ma19DTX35
Mac-miR160f	Ma19DTX35
Mac-miR160g	Ma19DTX35
Mac-miR164a	Ma3DTX17
Mac-miR164d	Ma3DTX17
Mac-miR164e	Ma3DTX17
Mac-miR164f	Ma3DTX17
Mac-miR164g	Ma3DTX17
Mac-miR164h	Ma3DTX17
Mac-miR164i	Ma3DTX17
Mac-miR164j	Ma3DTX17
Mac-miR164k	Ma3DTX17
Mac-miR164l	Ma3DTX17
Mac-miR396p	Ma8DTX28
Mac-miR396q	Ma8DTX28
Mac-miR396t	Ma8DTX28
Mac-miR396t	Ma13DTX28
Mac-miR396t	Ma26DTX41
Mac-miR396u	Ma17DTX35
Mac-miR396u	Ma26DTX41
Mac-miR535b	Ma34DTX49
Mac-miRN1999	Ma33DTX48
Mac-miRN2001	Ma30DTX44
Mac-miRN2006	Ma14DTX33
Mac-miRN34	Ma16DTX35
Mac-miR159a	Ma2DTX14
Mac-miR159b	Ma2DTX14
Mac-miR159c	Ma23DTX40
Mac-miR159c	Ma21DTX40
Mac-miR159d	Ma2DTX14
Mac-miR159e	Ma2DTX14
Mac-miR159f	Ma23DTX40
Mac-miR159f	Ma21DTX40
Mac-miR160a	Ma4DTX17
Mac-miR164b	Ma36DTX54
Mac-miR164c	Ma36DTX54
Mac-miR167i	Ma32DTX48
Mac-miR169q	Ma7DTX22
Mac-miR170a	Ma9DTX28
Mac-miR170b	Ma9DTX28
Mac-miR170c	Ma9DTX28
Mac-miR170d	Ma9DTX28
Mac-miR171c	Ma14DTX33
Mac-miR171f	Ma14DTX33
Mac-miR171g	Ma14DTX33
Mac-miR171i	Ma14DTX33
Mac-miR172a	Ma33DTX48
Mac-miR172b	Ma33DTX48
Mac-miR172c	Ma33DTX48
Mac-miR172d	Ma33DTX48
Mac-miR172e	Ma33DTX48
Mac-miR172f	Ma33DTX48
Mac-miR172g	Ma33DTX48
Mac-miR172h	Ma33DTX48
Mac-miR172i	Ma33DTX48
Mac-miR172j	Ma33DTX48
Mac-miR172k	Ma33DTX48
Mac-miR172l	Ma33DTX48
Mac-miR172m	Ma33DTX48
Mac-miR172n	Ma33DTX48
Mac-miR172o	Ma33DTX48
Mac-miR172p	Ma33DTX48
Mac-miR172q	Ma33DTX48
Mac-miR3711b	Ma1DTX14
Mac-miR3711d	Ma32DTX48
Mac-miR391	Ma27DTX42
Mac-miR396b	Ma23DTX40
Mac-miR396k	Ma23DTX40
Mac-miR396r	Ma26DTX41
Mac-miR396t	Ma17DTX35
Mac-miR396u	Ma12DTX28
Mac-miR397	Ma27DTX42
Mac-miR408	Ma8DTX28
Mac-miR530	Ma16DTX35
Mac-miRN1999	Ma26DTX41
Mac-miRN1999	Ma24DTX40
Mac-miRN2002	Ma8DTX28
Mac-miRN2003a	Ma5DTX19
Mac-miRN2003b	Ma5DTX19
Mac-miRN2003c	Ma5DTX19
Mac-miRN2007	Ma26DTX41
