# Supplementary material for: Genome-wide identification and characterization of DTX family genes highlighting their locations, functions, and regulatory factors in banana (Musa acuminata)
Source: PLoS One. 2024 Jun 6;19(6):e0303065. doi: 10.1371/journal.pone.0303065 (PMC11156367; doi:10.1371/journal.pone.0303065)
Supplement: S5 File — (XLSX) [file pone.0303065.s007.xlsx]

## Sheet: S5_File
Term	Function	Categories of responsiveness
AAAC-motif	light responsive element	Abiotic and biotic stress
ACE	cis-acting element involved in light responsiveness	Abiotic and biotic stress
AE-box	part of a module for light response	Abiotic and biotic stress
ARE	cis-acting regulatory element essential for the anaerobic induction	Abiotic and biotic stress
AT1-motif	part of a light responsive module	Abiotic and biotic stress
ATC-motif	part of a conserved DNA module involved in light responsiveness	Abiotic and biotic stress
ATCT-motif	part of a conserved DNA module involved in light responsiveness	Abiotic and biotic stress
Box 4	part of a conserved DNA module involved in light responsiveness	Abiotic and biotic stress
Box II	part of a light responsive element	Abiotic and biotic stress
CAG-motif	part of a light response element	Abiotic and biotic stress
chs-CMA1a	part of a light responsive element	Abiotic and biotic stress
chs-CMA2a	part of a light responsive element	Abiotic and biotic stress
GA-motif	part of a light responsive element	Abiotic and biotic stress
Gap-box	part of a light responsive element	Abiotic and biotic stress
GATA-motif	part of a light responsive element	Abiotic and biotic stress
G-Box	cis-acting regulatory element involved in light responsiveness	Abiotic and biotic stress
GC-motif	enhancer-like element involved in anoxic specific inducibility	Abiotic and biotic stress
GT1-motif	light responsive element	Abiotic and biotic stress
GTGGC-motif	part of a light responsive element	Abiotic and biotic stress
I-box	part of a light responsive element	Abiotic and biotic stress
LAMP-element	part of a light responsive element	Abiotic and biotic stress
LTR	cis-acting element involved in low-temperature responsiveness	Abiotic and biotic stress
MBS	MYB binding site involved in drought-inducibility	Abiotic and biotic stress
MRE	MYB binding site involved in light responsiveness	Abiotic and biotic stress
Sp1	light responsive element	Abiotic and biotic stress
TCCC-motif	part of a light responsive element	Abiotic and biotic stress
TC-rich repeats	cis-acting element involved in defense and stress responsiveness	Abiotic and biotic stress
TCT-motif	part of a light responsive element	Abiotic and biotic stress
GATT-motif	part of a light responsive element	Abiotic and biotic stress
G-box	cis-acting regulatory element involved in light responsiveness	Abiotic and biotic stress
L-box	part of a light responsive element	Abiotic and biotic stress
LS7	part of a light responsive element	Abiotic and biotic stress
sbp-CMA1c	part of a light responsive element	Abiotic and biotic stress
TGACG-motif	cis-acting regulatory element involved in the MeJA-responsiveness	Phytohormone responsive
CGTCA-motif	cis-acting regulatory element involved in the MeJA-responsiveness	Phytohormone responsive
ABRE	cis-acting element involved in the abscisic acid responsiveness	Phytohormone responsive
TGA-element	auxin-responsive element	Phytohormone responsive
TCA-element	cis-acting element involved in salicylic acid responsiveness	Phytohormone responsive
P-box	gibberellin-responsive element	Phytohormone responsive
TATC-box	cis-acting element involved in gibberellin-responsiveness	Phytohormone responsive
GARE-motif	gibberellin-responsive element	Phytohormone responsive
AuxRR-core	cis-acting regulatory element involved in auxin responsiveness	Phytohormone responsive
AuxRE	part of an auxin-responsive element	Phytohormone responsive
GCN4_motif	cis-regulatory element involved in endosperm expression	Plant growth and development
O2-site	cis-acting regulatory element involved in zein metabolism regulation	Plant growth and development
A-box	cis-acting regulatory element	Plant growth and development
circadian	cis-acting regulatory element involved in circadian control	Plant growth and development
CAT-box	cis-acting regulatory element related to meristem expression	Plant growth and development
RY-element	cis-acting regulatory element involved in seed-specific regulation	Plant growth and development
HD-Zip 1	element involved in differentiation of the palisade mesophyll cells	Plant growth and development
HD-Zip 3	protein binding site	Plant growth and development
CCAAT-box	MYBHv1 binding site	Others
AT-rich sequence	element for maximal elicitor-mediated activation (2copies)	Others
motif I	cis-acting regulatory element root specific	Others
AT-rich element	binding site of AT-rich DNA binding protein (ATBP-1)	Others
Box III	protein binding site	Others
TATA-box	core promoter element around -30 of transcription start	Others
CAAT-box	common cis-acting element in promoter and enhancer regions	Others
