# Supplementary material for: Genome-wide identification and characterization of DTX family genes highlighting their locations, functions, and regulatory factors in banana (Musa acuminata)
Source: PLoS One. 2024 Jun 6;19(6):e0303065. doi: 10.1371/journal.pone.0303065 (PMC11156367; doi:10.1371/journal.pone.0303065)
Supplement: S6 File — (XLSX) [file pone.0303065.s008.xlsx]

## Sheet: S6_File
Gene Name	C-3h	C-27h	C-51h	Foc1-3h	Foc1-27h	Foc1-51h	Foc4-3h	Foc4-27h	Foc4-51h	Normal -nitrogen leaves (CL)	Low - nitrogen leaves (NL)	Normal - nitrogen roots (CR)	Low - nitrogen roots (NR)
Ma1DTX14	0	0	0	0	0	0	0	0	0	0.8	0.61	18.08	23.65
Ma2DTX14	0	0	0	0	0	0	0	0	0	0	0.36	2.56	2.05
Ma3DTX17	30.283	23.2777	32.1598	27.6567	17.8872	28.7612	22.2849	20.2994	27.2249	0.23	0	3.69	5.86
Ma4DTX17	0	0	0	0	0	0	0	0	0	5	1.8	6.07	15.16
Ma5DTX19	0	0	0	0	0	0	0	0	0	0	0	0	1.43
Ma6DTX19	10.3405	4.79246	3.49564	16.7396	22.359	10.2719	15.428	17.9112	17.7554	0	0	0	0
Ma7DTX22	2.21583	15.7467	5.59302	6.55027	2.2359	6.16312	13.7138	4.77632	1.18369	4.88	5.06	9.2	14.94
Ma8DTX28	0	0	0	0	0	0	0	0	0	97.87	103.07	238.78	166.79
Ma9DTX28	0	0	0	0	0	0	0	0	0	34.52	32.42	51.86	40.94
Ma10DTX28	0	0.684637	0	4.36685	2.2359	8.2175	2.57133	9.55264	8.28584	10.86	8.2	11.43	9.07
Ma11DTX28	0	0	0	0	0	0	0	0	0	1.28	0.65	36.89	61.61
Ma12DTX28	0	0	0	0	0	0	0	0	0	3.1	2.08	0.98	0
Ma13DTX28	5.90888	6.84637	4.19476	3.63904	4.4718	2.05437	3.42845	9.55264	5.91846	5.32	4.4	3.77	4.59
Ma14DTX33	0	0	0	0	0	0	0	0	0	42.13	62.02	37.81	47.01
Ma15DTX33	0	0	0	0	0	0	0	0	0	4.67	5.44	2.67	3.01
Ma16DTX35	0	0	0	0	0	0	0	0	0	0	0.61	15.54	9.63
Ma17DTX35	0	0	0	0	0	0	0	0	0	0	0	0	0
Ma18DTX35	0	0	0	0	0	0	0	0	0	0.77	0	0	0
Ma19DTX35	0	0	0	0	0	0	0	0	0	0.56	0.56	61.35	104.29
Ma20DTX35	0	0	0	0	0	0	0	0	0	0.85	2.57	3.22	5.22
Ma21DTX40	240.787	433.375	334.882	343.525	263.836	155.105	125.138	244.786	506.62	6.39	8.48	3.34	3.26
Ma22DTX40	41.3621	22.593	31.4607	27.6567	17.8872	61.6312	44.5698	35.8224	40.2455	54.7	74.79	35.55	43.76
Ma23DTX40	0	0	0	0	0	0	0	0	0	6.42	7.82	8.61	7.8
Ma24DTX40	0	0	0	0	0	0	0	0	0	0	0	0	0
Ma25DTX41	1.47722	9.58492	3.49564	10.9171	0	8.2175	3.42845	4.77632	10.6532	0	0	0	0
Ma26DTX41	0	0	0	0	0	0	0	0	0	36.52	35.33	54.96	63.76
Ma27DTX42	3.69305	2.73855	0.699127	2.91123	4.4718	6.16312	8.57111	9.55264	3.55108	0	0	0	0
Ma28DTX42	14.7722	4.79246	10.4869	5.09466	11.1795	14.3806	14.5709	7.16448	7.10215	0.22	0.66	15.62	31.82
Ma29DTX43	0	0	0	0	0	0	0	0	0	0.55	0.77	6.31	8.89
Ma30DTX44	0	0	0	0	0	0	0	0	0	3.59	6.89	9.65	15.53
Ma31DTX48	0	0	0	0	0	0	0	0	0	2.14	1.23	4.9	3.74
Ma32DTX48	0	0	0	0	0	0	0	0	0	0	3.25	0	0
Ma33DTX48	0	0	0	0	0	0	0	0	0	0	0	0	0
Ma34DTX49	0	0	0	0	0	0	0	0	0	18.43	14.63	8.1	7.69
Ma35DTX52	14.7722	1.36927	0	7.27808	6.7077	2.05437	2.57133	11.9408	4.73477	0.53	1.49	21.8	15.22
Ma36DTX54	0	0	0	0	0	0	0	0	0	16.19	12.43	2.55	2.55
Ma37DTX55	0	0	0	0	0	0	0	0	0	2.15	4.34	0	2.03
